# Supplementary material for: Inferring modes of evolution from colorectal cancer with residual polyp of origin
Source: Oncotarget. 2017 Dec 26;9(6):6780–92. doi: 10.18632/oncotarget.23687 (PMC5805514; doi:10.18632/oncotarget.23687)
Supplement: Supplementary file 2 [file oncotarget-09-6780-s002.xlsx]

## Sheet: Table S1
Supplementary Table 1: Demographics of the 13 CRC patients.
Sample ID	Sex	Age	Stage (if applicable)	Site	Polyp histology	Degree of Dysplasia	Severity
A02	M	68	4	rectal	Villous	LGD	Aggressive
A03	M	69	4	ascending colon	Villous	LGD	Aggressive
A04	M	65	4	rectum	Villous	LGD	Aggressive
A06	M	90	2	cecum	Villous	LGD	Aggressive
A07	M	75	2	rectum	Villous	LGD	Aggressive
A08	F	70	3	cecum	Villous	LGD	Non-Aggressive
A09	M	69	1	rectum	Villous	LGD	Non-Aggressive
A10	F	74	1	ascending colon	Villous	LGD	Non-Aggressive
A11	M	59	2	rectosigmoid	Villous	LGD	Non-Aggressive
A12	F	86	2	descending colon	Villous	LGD	Non-Aggressive
A13	F	65	2	rectum	Villous	LGD	Non-Aggressive
A14	F	34	3	ascending colon	Villous	LGD	Non-Aggressive
A15	M	65	3	cecum	Villous	LGD	Non-Aggressive
A16	F	52	2	ascending colon	Villous	LGD	Non-Aggressive
Abbreviation: LGD = Low grade dysplasia
