# Supplementary material for: Inferring modes of evolution from colorectal cancer with residual polyp of origin
Source: Oncotarget. 2017 Dec 26;9(6):6780–92. doi: 10.18632/oncotarget.23687 (PMC5805514; doi:10.18632/oncotarget.23687)
Supplement: Supplementary file 3 [file oncotarget-09-6780-s003.xlsx]

## Sheet: Table S2
Supplementary Table 2: Pathological characterization, MOE assignment, number of SNVs, tumor purity, aneuploidy level, AF of selected driver mutations for all cases.
Cases	Tissue Type	MSI Status	MOE	Aggressive	Tumor Stage & Purity	number of SNVs				Aneuploidy	APC	TP53	TTN	KRAS	FBXW7	PIK3CA	CTNNB1	SOX9	TCF7L2	BRAF	ERBB2	MUC16	PLEC	CCDC108	CDH12 5:22578497 G>T intron_variant
A02	PBL	MSS	Stepwise/Parallel Evolution	Aggressive		46	15141	7361		0.0506841	-	-	-	-	-	-	-	-	-	-	-	-	-	-	-
	NORMAL EPITH					NORM	15288	7404		0.0505909	-	-	-	-	-	-	-	-	-	-	-	-	-	-	-
	VILLOUS LOW V40L						VILLOUS LOW	3203		0.05813	-	-	-	-	0.556	0.343	-	-	-	0.455	-	-	-	-	-
	CANCER				Stage 4; 90%			CANCER		0.344411	-	0.567	-	-	-	-	-	-	-	0.431	-	-	-	-	-
A03	NORMAL EPITH	MSS	Stepwise Evolution	Aggressive		5611	14393	8831		0.0511294	-	-	-	-	-	-	-	-	-	-	-	-	-	-	-
	TUBULAR LOW T10L					TUBULAR LOW	4395	2141		0.0784473	0.231	-	-	0.108	-	-	-	-	-	-	-	-	-	0.171	-
	VILLOUS LOW V30L						VILLOUS LOW	1969		0.0705925	0.56	-	26.1%, 20.0%	0.568	-	0.35	-	-	-	-	-	-	-	0.341	-
	CANCER				Stage 4; 80%			CANCER		0.258133	0.379	0.219	-	0.467	-	-	-	-	-	-	-	0.324	-	0.24	-
A04	NORMAL EPITH	MSS	Neutral Evolution	Aggressive		6175	2005	1160		0.0533401	-	-	-	-	-	-	-	-	-	-	-	-	-	-	-
	VILLOUS LOW V30L					VILLOUS LOW	63	60		0.218697	0.308	-	0.091	0.4	0.409	-	0.277	-	-	-	-	-	-	-	-
	VILLOUS HIGH V30H						VILLOUS HIGH	41		0.112608	0.159	-	0.065	0.176	0.2	-	0.188	-	-	-	-	-	-	-	-
	CANCER				Stage 4; 60%			CANCER		0.102214	0.194	-	0.2	0.114	0.196	-	0.313	-	-	-	-	-	-	-	-
A07	NORMAL EPITH	MSS	Stepwise/Parallel Evolution	Aggressive		8301	8666	7646		0.0509351	-	-	-	-	-	-	-	-	-	-	-	-	-	-	-
	TUBULAR LOW T10L					TUBULAR LOW	615	743		0.121244	0.441	-	-	0.29	-	-	-	-	-	-	-	57.1%, 30.6%	-	-	-
	VILLOUS LOW V50L						VILLOUS LOW	1078		0.120977	0.424	-	-	0.452	-	-	-	-	-	-	-	31.0%, 47.1%	-	-	-
	CANCER				Stage 2; 70%			CANCER		0.276074	0.519	0.409	-	0.31	-	-	-	-	-	-	-	25.0%, 33.3%	-	-	-
A08	NORMAL EPITH	MSS	Parallel Evolution	Non-aggressive		2507	4469	7502		0.00924767	-	-	-	-	-	-	-	-	-	-	-	-	-	-
	TUBULAR LOW T5L					TUBULAR LOW	322	6240		0.00920719	0.156	-	-	-	-	-	-	-	-	-	-	-	-	0.07	0.025
	VILLOUS LOW V40L						VILLOUS LOW	6157		0.0157785	0.154	-	-	-	-	-	-	-	0.033	-	-	-	-	0.2	0.03125
	CANCER				Stage 3; 50%			CANCER		0.312805	0.2	0.448	-	0.25	-	0.294	-	-	0.302	-	-	-	-	-	0.2647
A09	PBL	MSS	Eruptive Evolution	Non-aggressive		8785	8893	11357		0.0504897	-	-	-	-	-	-	-	-	-	-	-	-	-	-	-
	TUBULAR LOW T10L					TUBULAR LOW	122	180		0.174892	0.32	0.296	-	-	0.429	-	-	-	-	0.405	-	-	0.128	-	-
	VILLOUS LOW V40L						VILLOUS LOW	119		0.223568	0.261	0.226	-	-	0.381	-	-	-	-	0.37	12%,5.7%	-	0.139	-	-
	CANCER				Stage 1; 80%			CANCER		0.271859	0.32	0.696	-	-	0.583	-	-	-	-	0.583	0%, 41.7%	-	0.27	-	-
A10	PBL	MSI-H	Neutral Evolution	Non-aggressive		36	52461	63681		0.00902499	-	-	-	-	-	-	-	-	-	-	-	-	0.03	-	-
	NORMAL EPITH					NORM	46327	64175		0.00959588	-	-	-	-	-	-	-	-	-	-	-	-	-	-	-
	VILLOUS LOW V30L						VILLOUS LOW	1875		0.0128917	-	-	29.6%, 43.5%	-	-	-	-	0.152	-	0.22	-	12.0%, 36.8%	0.172	-	-
	CANCER				Stage 1; 70%			CANCER		0.0375211	-	-	34.6%, 7.4%	-	-	-	-	0.256	-	0.152	-	0.234	33.3%, 24.3%	-	-
A11	PBL	MSS	Stepwise Evolution	Non-aggressive		22	6379	3741		0.0503561	-	-	-	-	-	-	-	-	-	-	-	-	-	-	-
	NORMAL EPITH					NORM	6254	3590		0.0508622	-	-	-	-	-	-	-	-	-	-	-	-	-	-	-
	VILLOUS LOW V30L						VILLOUS LOW	8128		0.376389	-	47.1%, 32.4%	-	-	-	-	-	-	-	-	-	-	-	-	-
	CANCER				Stage 2; 40%			CANCER		0.220798	-	16.7%, 15.2%	-	-	-	-	-	-	-	-	-	-	-	-	-
A12	PBL	MSI-H	Stepwise/Parallel Evolution	Non-aggressive		45	56070	67911		0.00941773	-	-	-	-	-	-	-	-	-	-	-	-	-	-	-
	NORMAL EPITH					NORM	54504	75768		0.00951085	-	-	-	-	-	-	-	-	-	-	-	-	-	-	-
	VILLOUS LOW V40L						VILLOUS LOW	7637		0.0183212	0.286	-	0.211	-	-	-	-	-	-	0.256	-	-	0.293	25.8%, 27.3%	-
	CANCER				Stage 2; 70%			CANCER		0.026334	0.233	0.25	0.282	-	-	-	-	-	-	0.258	-	-	0.344	34.5%, 37.8%	-
A13	NORMAL EPITH	MSS	Parallel Evolution	Non-aggressive		5986	1346			0.00979023	-	-	-	-	-	-	-	-	-	-	-	-	-	-	-
	VILLOUS LOW V30L					VILLOUS LOW	350			0.0164021	-	0.424	0.353	0.261	-	-	-	-	-	-	-	-	-	0.281	-
	CANCER				Stage 2; 60%		CANCER			0.0875533	-	0.028	0.111	-	-	-	-	-	-	-	-	-	-	0.026	-
A14	PBL	MSS	Neutral Evolution	Non-aggressive		35	2378	3442		0.00910191	-	-	-	-	-	-	-	-	-	-	-	-	-	-	-
	NORMAL EPITH					NORM	2356	3389		0.00904928	-	-	-	-	-	-	-	-	-	-	-	-	-	-	-
	VILLOUS LOW V30L						VILLOUS LOW	102		0.0480442	17.8%, 29.6%	-	-	0.053	-	-	0.257	-	-	-	-	-	-	-	-
	CANCER				Stage 3; 90%			CANCER		0.0375333	33.3%, 35.7%	-	0.286	0.321	-	-	0.138	-	-	-	-	-	-	-	-
A15	NORMAL EPITH	MSS	Parallel Evolution	Non-aggressive		1715	5192	10979	4489	0.050676	-	-	-	-	-	-	-	-	-	-	-	-	-	-	-
	NEAR NORMAL EPITH					NEAR NORMAL EPITH	662	561	355	0.0587818	0.071	-	15.4%, 11.8%	0.125	-	-	-	-	-	-	-	-	-	-	-
	TUBULAR LOW T10L						TUBULAR LOW	2191	70	0.0816014	0.275	-	25.6%, 22.2%	0.294	-	-	-	-	-	-	-	-	-	-	-
	VILLOUS LOW V30L							VILLOUS LOW	183	0.0900758	0.31	-	28.6%, 37.8%	0.481	-	-	-	-	-	-	-	-	-	-	-
	CANCER				Stage 3; 50%				CANCER	0.0914686	0.207	-	22.0%, 8.1%	0.267	-	-	-	-	-	-	-	-	-	-	-
A16	NORMAL EPITH	MSI-H	Stepwise Evolution	Non-aggressive		373662	460479			0.008778	-	-	-	-	-	-	-	-	-	-	-	-	-	-	-
	VILLOUS LOW V30L					VILLOUS LOW	222615			0.0268482	-	-	-	-	-	-	-	-	-	-	-	-	-	-	-
	CANCER				Stage 2; 60%		CANCER			0.0440722	-	-	-	-	-	-	-	-	-	-	-	-	-	-	-
Abbreviations: PBL: peripheral blood leukocytes; MSS: Microsatellite Stable; MSI-H: Microsatellite Instable-High; T5L: 5% tubular features and low grade dysplasia; T10L: 10% tubular features and low grade dysplasia; V30L: 30% villous features and low grade dysplasia; V30H: 30% villous features and high grade dysplasia; V40L: 40% villous features and low grade dysplasia; V50L: 50% villous features…
